# Supplementary material for: Bayesian phylogeny of sucrose transporters: ancient origins, differential expansion and convergent evolution in monocots and dicots
Source: Front Plant Sci. 2014 Nov 12;5:615. doi: 10.3389/fpls.2014.00615 (PMC4228843; doi:10.3389/fpls.2014.00615)
Supplement: Supplementary file 1 [file Table1.XLS]

## Sheet: Table S1
Table S1. List of SUT gene complement from the 41 sequenced plant taxa
SUT group Taxon		SUT gene number						SUT gene identifier				Source name correspondence	Data source
		AG1		AG2		total		AG1		AG2
		I	III	II	IIB			Type I	Type III	Type II	Type IIB
Malpighiales	Manihot esculenta	2	2	1		5		Me004111m | Me007460m	Me006202m | Me006880m	Me013382m		Me013382m = cassava4.1_013382m	Phytozome v9.1
	Ricinus communis	1	1	1		3		Rc29728.m000846	Rc30170.m013625	Rc29736.m002009		Rc30170.m013625 = 30170.m013625	Phytozome v9.1
	Linum usitatissimum	9	1	2		12		Lus10018914 | Lus10028614 | Lus10018915 Lus10028616 | Lus10029766 | Lus10009428 Lus10014821 | Lus10017910 | Lus10007702	Lus10032815	Lus10030492 | Lus10012844		same	Phytozome v9.1
	Populus trichocarpa	2	1	2		5		Potri.013G115200 | Potri.019G085800	Potri.002G106900	Potri.010G093600 | Potri.008G148100		same	Phytozome v9.1
Fabeceae	Medicago truncatula	4	2	1		7		Medtr1g096910 | Medtr6g043880 | Medtr4g131920 Medtr6g033580	Medtr3g110880 | Medtr5g067470	Medtr8g468330		same	Phytozome v10
	Phaseolus vulgaris	5	2	1		8		Pv004G082200 | Pv004G085100 | Pv004G085400 Pv004G085500 | Pv007G088200	Pv009G114700 | Pv008G185300	Pv003G067600		Pv003G067600 = Phvul.003G067600	Phytozome v9.1
	Glycine max	7	2	2		11		Gm02g08250 | Gm02g08260 | Gm10g36200 Gm16g27320 | Gm16g27330 | Gm16g27340 Gm16g27350	Gm02g38300 | Gm04g09460	Gm08g40980 | Gm18g15950		Gm02g08260 = Glyma02g08260	Phytozome v9.1
	Cicer arietinum	4	2	1		7		Ca_04321 | Ca_27098 | Ca_21044 | Ca_21034	Ca_21673 | Ca_21673	Ca_19491		same	http://www.comparative-legumes.org
	Lotus japonicas	4	1	?		5		LjCM0344.40 | LjCM0344.90 | LjT34H20.50 LjT34H20.210	LjCM0275.50	?		same	http://www.kazusa.or.jp/lotus/
Rosales-Cucurbitales	Cucumis sativus	1	1	1		3		Csa265590	Csa160920	Csa033790		Csa265590 = Cucsa.265590	Phytozome v9.1
	Prunus persica	1	1	1		3		Ppa004033m	Ppa004620m	Ppa003041m		same	Phytozome v9.1
	Malus domestica	2	2	2		6		MDP0000426862 | MDP0000137383	MDP0000275743 | MDP0000206996	MDP0000850943 | MDP0000277235		same	Phytozome v9.1
	Fragaria vesca	5	1	?		6		Fve27493 | Fve15110 | Fve08189 | Fve15111 Fve32070	Fve26850	?		Fve27493 = mrna27493.1-v1.0-hybrid	Phytozome v9.1
Brassicaceae	Arabidopsis thaliana	7	1	1		9		At1g22710 | At2g14670 | At5g43610 | At1g66570 At1g71890 | At1g71880 | At5g06170	At1g09960	At2g02860		same	Phytozome v9.1
	Arabidopsis lyrata	6	1	1		8		Aly319456 | Aly926547 | Aly472513 | Aly476315 Aly487420 | Aly908151	Aly471107	Aly484195		Aly319456 = 319456	Phytozome v9.1
	Capsella rubella	5	1	1		7		Cr10008884 | Cr10006922 | Cr10020153 Cr10022273 | Cr10002510	Cr10008890	Cr10016892		Cr10008890 = Carubv10008890m	Phytozome v9.1
	Brassica rapa	8	2	2		12		Bra007991 | Bra009167 | Bra012340 | Bra016103 Bra003906 | Bra017654 | Bra005883 | Bra024532	Bra019972 | Bra031692	Bra026576 | Bra024802		same	Phytozome v9.1
	Thellungiella halophila	5	1	1		7		Th10009321 | Th10018412 | Th10023799| Th10023916 | Th10015600	Th10007390	Th10003879		Th10015600 = Thhalv10015600m	Phytozome v9.1
	Carcia papaya	1	?	1		2		Cpa_66.71	?	Cpa_183.30		Cpa_66.71 = evm.TU.supercontig_66.71	Phytozome v9.1
Malvaceae	Gossypium raimondii	4	2	3		9		Gr009G264400 | Gr013G140900 | Gr005G075300 Gr005G067000	Gr009G225500 | Gr010G030700	Gr013G083700 | Gr005G139700 Gr008G181900		Gr005G067000 = Gorai.005G067000	Phytozome v9.1
	Theobroma cacao	5	1	1		7		Tc1EG042870 | Tc1EG036702 | Tc1EG036695 Tc1EG036686 | Tc1EG036692	Tc1EG034599	Tc1EG011763		Tc1EG011763 = Thecc1EG011763t1	Phytozome v9.1
Rutaceae	Citrus sinensis	1	1	1		3		orange1.1g038309m	orange1.1g010639m	orange1.1g012185m		same	Phytozome v9.1
	Citrus clementina	1	1	1		3		Cc10000828	Cc10000941	Cc10030996		Cc10030996 = Ciclev10030996m	Phytozome v9.1
	Eucalyptus grandis	3	1	1		5		Eucgr.F04137 | Eucgr.F04138 | Eucgr.F04144	Eucgr.F00464	Eucgr.B03418		same	Phytozome v9.1
	Vitis vinifera	2	1	1		4		VT01034881001 | VT01034886001	VT01009254001	VT01020031001		VT01020031001 = GSVIVT01020031001	Phytozome v9.1
Asterid	Solanum tuberosum	1	1	1		3		StSUT1 (CAA48915), PGSC0003DMT400023804	StSUT4 (AF237780), unannotated gene model upstream of PGSC0003DMG400006378	StSUT2 (AAP43631), PGSC0003DMT400065791 (partial gene model)			Phytozome v9.1, NCBI
	Solanum lycopersicum	1	1	1		3		Sl11g017010	Sl04g076960	Sl05g007190		Sl04g076960 = Solyc04g076960	Phytozome v9.1
	Mimulus guttatus	2	1	1		4		mgv1a004602m | mgv1a023262m	mgv1a005175m	mgv1a006020		same	Phytozome v9.1
●	Aquilegia coerulea	?	1	1		2		?	Ac008_00094	Ac074_00025		Ac008_00094 = Aquca_008_00094	Phytozome v9.1
Poaceae	Sorghum bicolor		1	1	4	6			Sb008G193300	Sb004G353600	Sb001G488700 | Sb001G254000 Sb007G214500 | Sb004G190500	same	Phytozome v9.1
	Zea mays		1	1	5	7			Zm2G307561	Zm2G145107	Zm2G087901 | Zm2G083248 Zm2G034302 | Zm2G106741 Zm2G081589	Gm2G034302 = GRMZM2G034302	Phytozome v9.1
	Setaria italica		1	1	3	5			Si021670	Si016693	Si035196 | Si039105 | Si016889	same	Phytozome v9.1
	Panicum virgatum		2	2	4	8			Pavirv00029381m | Pavirv00065348m	Pavirv00000052m | Pavirv00038742m	Pavirv00032248m | Pavirv00055023m Pavirv00014989m | Pavirv00027497m	same	Phytozome v9.1
	Oryza sativa		1	1	3	5			Os12g44380	Os02g58080	Os10g26470 | Os03g07480 Os02g36700	Os02g58080 = LOC_Os02g58080	Phytozome v9.1
	Brachypodium distachyon		1	1	3	5			Bradi4g00320	Bradi3g56740	Bradi1g73170 | Bradi3g25477 Bradi3g46790	same	Phytozome v9.1
	Musa acuminate		2	1	2	5			GSMUA3P26170 | GSMUA8P05180	GSMUA1P06880	GSMUA10P18850 | GSMUA6P10670	GSMUA8P05180 = GSMUA_Achr8P05180	http://banana-genome.cirad.fr
	Phoenix dactylifera		1	1	1	3			PDK_30s1071371	PDK_30s861061	PDK_30s1009141	same	http://qatar-weill.cornell.edu/research/datepalmGenome
¾	Amborella trichopoda	1	1	2		4		AmTr00025.331	AmTr00033.30	AmTr00010.375 | AmTr00010.378		AmTr00025.331 = lcl|evm_27.model.AmTr_v1.0_scaffold00025.331	http://www.amborella.org
®	Selaginella moellendorffii	4		1		5		Smo177267 | Smo109895 | Smo76990 | Smo232150		Smo266927		Smo177267 = 177267	Phytozome v9.1
®	Physcomitrella patens	4		2		6		Pp1s101_50 | Pp1s221_20 | Pp1s89_139 | Pp1s224_41		Pp1s7_76 | Pp1s249_37		Pp1s7_76 = Pp1s7_76V6.1	Phytozome v9.1
	Galdieria sulphuraria (outgroup)	5				5		Gs18190 | Gs29860 | Gs08920 | Gs34550 | Gs56570				same	http://genomics.msu.edu/galdieria
